# Supplementary material for: Association between Preoperative Medication Lists and Postoperative Hospital Length of Stay after Endoscopic Transsphenoidal Pituitary Surgery
Source: J Clin Med. 2022 Sep 30;11(19):5829. doi: 10.3390/jcm11195829 (PMC9572419; doi:10.3390/jcm11195829)
Supplement: Supplementary file 1 [file jcm-11-05829-s001.zip]

Archive with 1 entries (1 files):
- jcm-1888179-supplementary.pdf
